# Supplementary material for: Genetic, Sociodemographic and Clinical Determinants of COVID-19 Severity in the Republic of Srpska: Exploring Potential Links with Neanderthal-Derived Variants
Source: Biomedicines. 2026 Feb 22;14(2):478. doi: 10.3390/biomedicines14020478 (PMC12937615; doi:10.3390/biomedicines14020478)
Supplement: Supplementary file 1 [file biomedicines-14-00478-s001.zip]

Archive with 1 entries (1 files):
- biomedicines-4135343-supplementary.pdf
